# Supplementary material for: Cyclooxygenases Inhibitors Efficiently Induce Cardiomyogenesis in Human Pluripotent Stem Cells
Source: Cells. 2020 Feb 27;9(3):554. doi: 10.3390/cells9030554 (PMC7140528; doi:10.3390/cells9030554)
Supplement: Supplementary file 1 [file cells-09-00554-s001.zip]

Archive with 6 entries (5 files):
- SM-revise/
- SM-revise/cells-699813-SM revise.pdf
- SM-revise/Video-1.mp4
- SM-revise/Video-2.mp4
- SM-revise/Video-3.mp4
- SM-revise/Video-4.mp4
